# Supplementary material for: Uterine leiomyoma causes an increase in systolic blood pressure: a two-sample Mendelian randomization study
Source: Front Endocrinol (Lausanne). 2024 May 10;15:1373724. doi: 10.3389/fendo.2024.1373724 (PMC11116641; doi:10.3389/fendo.2024.1373724)
Supplement: Supplementary file 1 [file Table_1.xlsx]

## Sheet: Supplementary Table 1
Table 1. Genetic variants that were used as instruments for UL-hypertension MR analysis
SNP	Gene	Chr	Pos	Effect Allele	Effect Allele Frequency	Beta	Se	P value	F
rs10508765	ZEB1---[]---ARHGAP12	10	31968783	A	0.7941	0.0641	0.01	1.51e-10	41.0881
rs10976689	LOC105375949	9	804886	A	0.598	-0.0608	0.0083	2.37e-13	53.66
rs11178393	PTPRR	12	71150658	T	0.8903	0.073	0.0132	3.34e-08	30.5843
rs116251328	GRM4--[]--HMGA1	6	34177510	A	0.0323	0.1383	0.0249	2.95e-08	30.8493
rs117245733	LOC124903162	13	40723944	A	0.0171	0.2614	0.0348	5.69e-14	56.4225
rs12640488	SULT1B1	4	70600738	A	0.516	-0.0619	0.0082	4e-14	56.9841
rs149934734	C11orf65	11	108315606	T	0.0255	0.2824	0.0259	1.1e-27	118.886
rs16991615	MCM8	20	5948227	A	0.0639	0.102	0.0166	8.82e-10	37.7558
rs2131371	SLC38A4-AS1	12	46796522	A	0.3054	-0.0774	0.0088	1.62e-18	77.36
rs2270206	ST7--[]-WNT2	7	116913567	A	0.1527	0.0618	0.0113	4.64e-08	29.9103
rs28583837	SBNO1--[]-SETD8	12	123863620	A	0.2056	-0.0585	0.0105	2.31e-08	31.0408
rs35417544	GREB1	2	11680403	T	0.7058	0.0812	0.009	2.32e-19	81.4005
rs4325427	FOXO1	13	41216534	T	0.2885	0.0617	0.0089	3.99e-12	48.0607
rs4699299	PDLIM5	4	95501166	T	0.6903	-0.0477	0.0087	4.72e-08	30.0606
rs4821939	TNRC6B	22	40659251	A	0.2112	0.0798	0.0099	7.83e-16	64.9734
rs547025	SIRT3	11	232855	T	0.9241	0.1189	0.0155	1.45e-14	58.8437
rs55819434	BABAM2	2	28333109	A	0.906	-0.0812	0.0139	5.59e-09	34.1258
rs58415480	SYNE1	6	152562271	C	0.8439	-0.1748	0.0112	1.86e-54	243.583
rs61889186	RCN1---[]--WT1	11	32367570	C	0.8457	-0.1167	0.0112	1.39e-25	108.569
rs62323682	LNX1--[]---CHIC2	4	54550174	T	0.9305	-0.1411	0.0163	4.92e-18	74.934
rs72709458	TERT	5	1283755	T	0.2114	0.0983	0.0104	4.66e-21	89.3388
rs7412010	CDC42--[]-WNT4	1	22436446	C	0.1578	0.1246	0.0111	2.43e-29	126.006
rs78378222	TP53	17	7571752	T	0.9878	-0.4323	0.0374	7.11e-31	133.606
rs80268871	ARL14EP--[]--MPPED2	11	30395448	T	0.0999	-0.083	0.014	3.19e-09	35.148
Abbreviations: SNP, single-nucleotide polymorphisms；Chr, chromosome; Pos, position

## Sheet: Supplementary Table 2
Table 2. Genetic variants that were used as instruments for UL-HDP MR analysis
SNP	Gene	Chr	Pos	Effect Allele	Effect Allele Frequency	Beta	Se	P value	F
rs10508765	ZEB1---[]---ARHGAP12	10	31968783	A	0.7941	0.0641	0.01	1.51e-10	41.0881
rs10976689	LOC105375949	9	804886	A	0.598	-0.0608	0.0083	2.37e-13	53.66
rs11178393	PTPRR	12	71150658	T	0.8903	0.073	0.0132	3.34e-08	30.5843
rs116251328	GRM4--[]--HMGA1	6	34177510	A	0.0323	0.1383	0.0249	2.95e-08	30.8493
rs117245733	LOC124903162	13	40723944	A	0.0171	0.2614	0.0348	5.69e-14	56.4225
rs12640488	SULT1B1	4	70600738	A	0.516	-0.0619	0.0082	4e-14	56.9841
rs149934734	C11orf65	11	108315606	T	0.0255	0.2824	0.0259	1.1e-27	118.886
rs16991615	MCM8	20	5948227	A	0.0639	0.102	0.0166	8.82e-10	37.7558
rs2131371	SLC38A4-AS1	12	46796522	A	0.3054	-0.0774	0.0088	1.62e-18	77.36
rs2270206	ST7--[]-WNT2	7	116913567	A	0.1527	0.0618	0.0113	4.64e-08	29.9103
rs28583837	SBNO1--[]-SETD8	12	123863620	A	0.2056	-0.0585	0.0105	2.31e-08	31.0408
rs35417544	GREB1	2	11680403	T	0.7058	0.0812	0.009	2.32e-19	81.4005
rs35446936	ACTRT3	3	169486508	A	0.2442	-0.0545	0.0095	1.03e-08	32.9114
rs4325427	FOXO1	13	41216534	T	0.2885	0.0617	0.0089	3.99e-12	48.0607
rs4699299	PDLIM5	4	95501166	T	0.6903	-0.0477	0.0087	4.72e-08	30.0606
rs4821939	TNRC6B	22	40659251	A	0.2112	0.0798	0.0099	7.83e-16	64.9734
rs547025	SIRT3	11	232855	T	0.9241	0.1189	0.0155	1.45e-14	58.8437
rs55819434	BABAM2	2	28333109	A	0.906	-0.0812	0.0139	5.59e-09	34.1258
rs58415480	SYNE1	6	152562271	C	0.8439	-0.1748	0.0112	1.86e-54	243.583
rs61889186	RCN1---[]--WT1	11	32367570	C	0.8457	-0.1167	0.0112	1.39e-25	108.569
rs62323682	LNX1--[]---CHIC2	4	54550174	T	0.9305	-0.1411	0.0163	4.92e-18	74.934
rs7412010	CDC42--[]-WNT4	1	22436446	C	0.1578	0.1246	0.0111	2.43e-29	126.006
rs78378222	TP53	17	7571752	T	0.9878	-0.4323	0.0374	7.11e-31	133.606
rs80268871	ARL14EP--[]--MPPED2	11	30395448	T	0.0999	-0.083	0.014	3.19e-09	35.148
rs9419958	STN1	10	105675946	T	0.1358	0.0975	0.0117	1.05e-16	69.4444
Abbreviations: SNP, single-nucleotide polymorphisms；Chr, chromosome; Pos, position

## Sheet: Supplementary Table 3
Table 3. Genetic variants that were used as instruments for UL-SBP MR analysis
SNP	Gene	Chr	Pos	Effect Allele	Effect Allele Frequency	Beta	Se	P value	F
rs10508765	ZEB1---[]---ARHGAP12	10	31968783	A	0.7941	0.0641	0.01	1.51e-10	41.0881
rs10976689	LOC105375949	9	804886	A	0.598	-0.0608	0.0083	2.37e-13	53.66
rs11178393	PTPRR	12	71150658	T	0.8903	0.073	0.0132	3.34e-08	30.5843
rs117245733	LOC124903162	13	40723944	A	0.0171	0.2614	0.0348	5.69e-14	56.4225
rs12640488	SULT1B1	4	70600738	A	0.516	-0.0619	0.0082	4e-14	56.9841
rs149934734	C11orf65	11	108315606	T	0.0255	0.2824	0.0259	1.1e-27	118.886
rs16991615	MCM8	20	5948227	A	0.0639	0.102	0.0166	8.82e-10	37.7558
rs2131371	SLC38A4-AS1	12	46796522	A	0.3054	-0.0774	0.0088	1.62e-18	77.36
rs2270206	ST7--[]-WNT2	7	116913567	A	0.1527	0.0618	0.0113	4.64e-08	29.9103
rs28583837	SBNO1--[]-SETD8	12	123863620	A	0.2056	-0.0585	0.0105	2.31e-08	31.0408
rs35417544	GREB1	2	11680403	T	0.7058	0.0812	0.009	2.32e-19	81.4005
rs4325427	FOXO1	13	41216534	T	0.2885	0.0617	0.0089	3.99e-12	48.0607
rs4821939	TNRC6B	22	40659251	A	0.2112	0.0798	0.0099	7.83e-16	64.9734
rs547025	SIRT3	11	232855	T	0.9241	0.1189	0.0155	1.45e-14	58.8437
rs55819434	BABAM2	2	28333109	A	0.906	-0.0812	0.0139	5.59e-09	34.1258
rs58415480	SYNE1	6	152562271	C	0.8439	-0.1748	0.0112	1.86e-54	243.583
rs61889186	RCN1---[]--WT1	11	32367570	C	0.8457	-0.1167	0.0112	1.39e-25	108.569
rs62323682	LNX1--[]---CHIC2	4	54550174	T	0.9305	-0.1411	0.0163	4.92e-18	74.934
rs7412010	CDC42--[]-WNT4	1	22436446	C	0.1578	0.1246	0.0111	2.43e-29	126.006
rs78378222	TP53	17	7571752	T	0.9878	-0.4323	0.0374	7.11e-31	133.606
rs80268871	ARL14EP--[]--MPPED2	11	30395448	T	0.0999	-0.083	0.014	3.19e-09	35.148
Abbreviations: SNP, single-nucleotide polymorphisms；Chr, chromosome; Pos, position

## Sheet: Supplementary Table 4
Table 4. Genetic variants that were used as instruments for UL-DBP MR analysis
SNP	Gene	Chr	Pos	Effect Allele	Effect Allele Frequency	Beta	Se	P value	F
rs10508765	ZEB1---[]---ARHGAP12	10	31968783	A	0.7941	0.0641	0.01	1.51e-10	41.0881
rs10976689	LOC105375949	9	804886	A	0.598	-0.0608	0.0083	2.37e-13	53.66
rs11178393	PTPRR	12	71150658	T	0.8903	0.073	0.0132	3.34e-08	30.5843
rs117245733	LOC124903162	13	40723944	A	0.0171	0.2614	0.0348	5.69e-14	56.4225
rs12640488	SULT1B1	4	70600738	A	0.516	-0.0619	0.0082	4e-14	56.9841
rs149934734	C11orf65	11	108315606	T	0.0255	0.2824	0.0259	1.1e-27	118.886
rs16991615	MCM8	20	5948227	A	0.0639	0.102	0.0166	8.82e-10	37.7558
rs2131371	SLC38A4-AS1	12	46796522	A	0.3054	-0.0774	0.0088	1.62e-18	77.36
rs2270206	ST7--[]-WNT2	7	116913567	A	0.1527	0.0618	0.0113	4.64e-08	29.9103
rs35417544	GREB1	2	11680403	T	0.7058	0.0812	0.009	2.32e-19	81.4005
rs35446936	ACTRT3	3	169486508	A	0.2442	-0.0545	0.0095	1.03e-08	32.9114
rs547025	SIRT3	11	232855	T	0.9241	0.1189	0.0155	1.45e-14	58.8437
rs55819434	BABAM2	2	28333109	A	0.906	-0.0812	0.0139	5.59e-09	34.1258
rs58415480	SYNE1	6	152562271	C	0.8439	-0.1748	0.0112	1.86e-54	243.583
rs61889186	RCN1---[]--WT1	11	32367570	C	0.8457	-0.1167	0.0112	1.39e-25	108.569
rs62323682	LNX1--[]---CHIC2	4	54550174	T	0.9305	-0.1411	0.0163	4.92e-18	74.934
rs7412010	CDC42--[]-WNT4	1	22436446	C	0.1578	0.1246	0.0111	2.43e-29	126.006
rs80268871	ARL14EP--[]--MPPED2	11	30395448	T	0.0999	-0.083	0.014	3.19e-09	35.148
Abbreviations: SNP, single-nucleotide polymorphisms；Chr, chromosome; Pos, position
